# Supplementary material for: Deciphering the PgLEA2-50 interactome: implications for abiotic stress responses in Panax ginseng
Source: Plant Signal Behav. 2026 Feb 5;21(1):2624961. doi: 10.1080/15592324.2026.2624961 (PMC12885439; doi:10.1080/15592324.2026.2624961)
Supplement: Supplementary material — Table S1.xlsx [file KPSB_A_2624961_SM5387.xlsx]

## Sheet: Sheet1
Gene cloning and vector construction primer sequences information
Gene Name	Forward primer sequence(5'- 3')	Reverse primer sequence(5'- 3')	Purpose
PgRGA4	ATGGTTATTAAGAGAGATCGCGA	TTACGGAGCTTCAGCAGCGAG	Gene clone
PgRGA4-FLAG	agctcggtacccggggatccATGGTTATTAAGAGAGATCGCGAG	atgtcgactctagaggatccCGGAGCTTCAGCAGCGAG	Expression vector
qPCR-PgRGA4	AATCCTGCCCATATCTGAAATTC	GGAGAGCCTGAATGAGGGCTG	Quantitative detection
qPCR-β-Actin	GGCATCACACTTTCTACAACG	GGCAGGAACATTAAAGGTTTC	Reference gene
