# Supplementary material for: Deciphering the PgLEA2-50 interactome: implications for abiotic stress responses in Panax ginseng
Source: Plant Signal Behav. 2026 Feb 5;21(1):2624961. doi: 10.1080/15592324.2026.2624961 (PMC12885439; doi:10.1080/15592324.2026.2624961)
Supplement: Supplementary material — Table S2.xlsx [file KPSB_A_2624961_SM5389.xlsx]

## Sheet: Sheet1
Information of CDS Sequence of PgRGA4
>ATGGTTATTAAGAGAGATCGCGAGCGGGAAAAAGGTGAAGGCTCATCATCAATGGCGAATCCAGCAGCAG CTGCCGGTAAAGGGAAGATATGTGTAGAGGAGCAGCCGGGCGTCGGCGGAATGGACGAGCTTTTGGCGGT GTTGGGGTACAAAGTCCGGTCATCGGACATGATCGACGTTGCGCAGAAGCTGGAGCAGCTTGAGATGGCC ATGGGGACTAATACGGAAGATGAAATTACTCTGCTTTCAGATTCTGTTATGTACAATCCTTCTGATATTT CCTGTTGGGTTGAGAGGCTGCTGTCGGACATCGGCACCGCCGTGGAGCCTTCGGCTGAGCAAAATGTTTT GAGACAACCCAGTGAATCTTCCTCCACTATTATCGATTTCACG…
